# Supplementary material for: Severely restricting energy intake for 24 h does not affect markers of bone metabolism at rest or in response to re-feeding
Source: Eur J Nutr. 2020 Feb 3;59(8):3527–35. doi: 10.1007/s00394-020-02186-4 (PMC7669762; doi:10.1007/s00394-020-02186-4)
Supplement: Supplementary file 1 — Supplementary file1 (XLSX 71 kb) [file 394_2020_2186_MOESM1_ESM.xlsx]

## Sheet: CTX
EB	-24	0	1	2	4	24		AUC
1	0.886024	0.735185	0.394405	0.269727	0.249098	0.754126		1.64842
2	0.665007	0.944041	0.598806	0.301167	0.219605	0.896946		2.06362
19	1.1691	1.19992	0.734418	0.391252	0.25648	1.10837		2.58206
4	0.772546	0.689946	0.475819	0.315843	0.217512	0.647163		1.69912
5
6	0.816338	0.789197	0.574953	0.342034	0.274475	0.987809		1.98066
7	1.61232	1.51469	1.00941	0.530218	0.52176	2.05466		3.57608
8	0.478711	0.622642	0.451602	0.290828	0.265538	0.651712		1.63061
9	0.590859	0.64839	0.471776	0.284115	0.14436	0.699684		1.54864
10	0.497911	0.610985	0.341019	0.188249	0.209956	0.622078		1.35021
11	1.49915	1.36019	0.855523	0.572976	0.603655	1.65052		3.39235
12	1.05425	1.13032	0.791882	0.447116	0.333825	1.20141		2.70314
13	1.03248	1.3382	0.829491	0.5227	0.500732	1.63109		3.19113
14	1.6205	1.64529	0.869008	0.545359	0.59899	0.571371		3.65865
15	0.261665	0.276785	0.230805	0.149249	0.141046	0.285511		0.797884
17	0.572355	0.566172	0.398664	0.233107	0.16755	0.690304		1.36549
18	0.582219	0.523555	0.353769	0.196754	0.16061	0.590642		1.23469
mean	0.881964	0.91222	0.586334	0.348793	0.304075	0.940213		2.15142
sd	0.41819	0.40237	0.232545	0.13731	0.16044	0.478653		0.911894
SEM	0.104548	0.100593	0.0581364	0.0343275	0.0401099	0.119663		0.227973
ER	-24	0	1	2	4	24
1	0.704606	0.512921	0.375779	0.243793	0.20196	0.883579		1.33445
2	0.603931	0.875238	0.582755	0.284693	0.22041	0.843512		1.9631
19	1.10366	1.08356	0.688648	0.38387	0.226772	1.1759		2.38285
4	0.442707	0.521102	0.340792	0.162082	0.133678	0.586693		1.15765
5
6	0.754422	0.863243	0.474802	0.260746	0.242551	0.873757		1.84134
7	1.93786	1.80684	0.964262	0.485326	0.445799	2.19259		3.70223
8	1.27672	1.30144	0.899808	0.513978	0.490278	1.46414		3.20551
9	0.735008	0.693397	0.489915	0.278533	0.145746	0.751308		1.60759
10	0.474297	0.591522	0.288978	0.155132	0.118753	0.547987		1.15438
11	1.33092	1.27545	0.822304	0.508834	0.611054	1.69189		3.21764
12	0.944722	1.11313	0.771555	0.413766	0.323006	1.25071		2.62146
13	1.24138	1.31028	0.843942	0.431656	0.559812	1.59694		3.14569
14	1.60803	1.82659	1.00608	0.593933	0.582216	1.5669		4.00881
15	0.255838	0.260217	0.195424	0.128157	0.106024	0.272461		0.689822
17	0.630479	0.588231	0.358428	0.278768	0.191546	0.599535		1.41697
18	0.72757	0.530287	0.301734	0.179243	0.158923	0.561557		1.17019
mean	0.923259	0.947091	0.587825	0.331407	0.297408	1.05372		2.16373
sd	0.457482	0.467007	0.268899	0.146432	0.178885	0.53007		1.03532
SEM	0.11437	0.116752	0.0672249	0.036608	0.0447212	0.132518		0.258831

## Sheet: P1NP
EB	-24	0	1	2	4	24		AUC
1	706.836	1014.66	712.666	673.359	391.129	592.249		2791.81
2	493.964	544.029	640.63	653.646	594.488	535.335		2432.79
19	660.043	584.104	699.257	520.855	634.199	305.849		2438.42
4	3861.45	4280.37	4075.75	3726.23	3926.94	4074.73		16009.3
5
6	856.136	716.626	782.619	771.965	742.326	787.111		3013.54
7	725.785	879.412	825.607	796.533	774.231	734.926		3275.78
8	48.6094	26.7666	33.9724	23.505	36.2954	36.2187		120.539
9	938.787	1148.37	1205.71	1338.28	1299.59	1296.18		4991.96
10	1122.78	1314.18	1380.25	1263.93	910.415	1146.15		4868.77
11	1132.97	1119.22	951.7	936.148	1083.16	1159.47		4090.23
12	2882.41	2841.41	2322.11	2662.01	2910.86	2813.63		10736.4
13	611.762	603.744	586.806	646.976	514.011	461.908		2351.54
14	694.66	735.226	815.318	798.391	838.864	892.845		3187.8
15	775.509	844.474	928.505	783.105	684.159	870.29		3240.24
17	24.6931	40.0781	30.4455	24.0383	34.0572	112.054		128.619
18	905.063	739.351	754.905	789.047	556.813	761.897		2840.12
mean	1027.59	1089.5	1046.64	1025.5	995.721	1036.3		4157.37
sd	982.137	1059	962.141	933.984	1017.49	1030.47		3950.88
SEM	245.534	264.75	240.535	233.496	254.372	257.618		987.721
ER	-24	0	1	2	4	24
1	681.478	696.835	630.254	546.423	673.59	644.594		2547.1
2	728.942	578.641	714.222	534.835	858.431	933.544		2686.13
19	458.884	185.462	422.806	627.741	602.225	604.245		1838.23
4	4113.68	4081.32	4121.73	3760.68	3911.89	3844.88		15875.6
5
6	2067.42	1758.94	1780.67	1749.21	2349.28	2275.63		7638.09
7	568.714	735.044	685.882	666.706	754.003	732.041		2841.64
8	31.7254	29.7393	26.1181	29.2346	45.27	37.1871		130.362
9	1204.08	974.151	1138.16	1187.39	1224.37	1196.94		4524.07
10	1046.97	1035.84	1035.7	1027.46	995.831	992.493		4094.83
11	1089.38	1083.51	972.455	1107.27	1023.84	758.934		4187.07
12	2433.73	2460.23	2828.48	2645.37	2636.86	2973.26		10570.9
13	566.383	507.566	661.829	627.695	537.172	550.718		2334.26
14	756.646	756.127	743.206	691.578	796.275	768.146		2987.19
15	733.51	813.186	811.161	861.095	741.28	682.992		3226.72
17	23.3461	99.7865	21.7603	22.1016	33.3017	50.2161		176.95
18	811.257	811.865	824.848	700.764	723.107	770.288		3060.58
mean	1082.26	1038.01	1088.71	1049.1	1119.17	1113.51		4294.99
sd	1024.13	1010.47	1045.48	959.573	1013.03	1036.09		4009.09
SEM	256.032	252.617	261.37	239.893	253.257	259.023		1002.27

## Sheet: PTH
EB	-24	0	1	2	4	24		AUC
1	61.903	71.0476	60.3027	53.7737	69.132	63.1353		254.256
2	46.8379	52.0801	35.0166	28.0191	41.2026	61.4651		156.318
19	43.5226	53.1656	35.7199	43.0127	53.721	58.5719		185.619
4	120.7	113.192	88.3791	88.0176	97.1208	106.144		386.71
5
6	74.9616	88.2619	68.8298	80.2643	73.2382	94.6394		310.594
7	53.6283	53.3895	43.9622	51.4874	71.7175	51.5505		220.557
8	75.2832	61.0167	44.1385	51.6063	39.1327	59.8093		195.894
9	70.169	71.4109	66.8515	47.3985	60.8063	72.1521		246.467
10	32.6896	35.8982	38.3999	39.8354	12.8548	35.3761		126.988
11	104.227	85.7354	82.5766	93.6849	119.368	97.6378		381.365
12	219.371	204.887	118.443	151.324	132.714	199.281		607.368
13	105.229	88.4745	75.3599	82.4976	96.755	85.7088		343.087
14	49.8098	55.207	39.7636	54.5034	78.6255	55.7407		228.1
15	48.3902	60.2286	18.6034	50.2841	44.2673	77.3119		173.383
17	37.2049	43.8941	49.61	43.1371	43.6407	45.4022		180.282
18	43.8298	33.0183	29.3707	29.7396	34.3299	36.5117		126.458
mean	74.2348	73.1818	55.958	61.7866	66.7892	75.0274		257.715
sd	46.6609	41.0782	26.0622	31.1004	32.4261	39.2555		124.738
SEM	11.6652	10.2695	6.51554	7.77509	8.10653	9.81389		31.1845
ER	-24	0	1	2	4	24
1	80.2177	66.0295	54.215	63.2908	66.9816	71.6859		250.517
2	63.6001	70.0991	34.1685	43.9663	54.1004	64.2133		202.334
19	41.5477	44.5685	40.0176	35.6913	53.4225	63.5541		173.7
4	72.8452	82.9765	69.411	67.9352	108.323	81.7274		328.646
5
6	85.8737	74.8253	48.5186	59.8331	61.6896	76.9882		244.867
7	50.899	52.5894	45.367	43.6123	56.9933	50.9629		198.562
8	80.0883	57.3389	39.187	39.4563	53.6253	64.189		189.608
9	93.6361	73.8099	46.4769	39.1632	47.6922	62.4368		207.142
10	27.4498	37.4453	27.7339	41.441	44.3886	38.5322		151.009
11	84.1004	92.1844	76.538	101.508	123.704	103.118		393.934
12	167.848	185.141	133.7	155.41	187.289	216.972		661.54
13	85.5588	78.6784	73.0556	84.2776	90.5984	95.9		326.61
14	53.0733	56.917	45.6225	46.4975	51.4452	44.9198		200.482
15	61.859	77.5341	53.3651	44.0615	39.9849	67.6025		214.946
17	42.0428	48.8863	36.9738	38.3801	50.3967	47.0604		174.637
18	46.7674	36.0152	33.1457	35.0559	41.0435	49.3496		145.26
mean	71.088	70.9399	53.5935	58.7238	70.7299	74.9508		253.987
sd	32.374	34.6712	25.7069	31.9442	39.3191	41.8501		128.65
SEM	8.0935	8.66781	6.42673	7.98604	9.82976	10.4625		33.2173

## Sheet: Energy intake - day 1
					EB	ER
EB
SUBJECT	PRO (g)	CHO (g)	FAT (g)	FIBRE (g)	ENERGY (KJ)	Energy (Kcal)	% PRO	% CHO	% FAT	% FIBRE		Weight (kg)	PRO (g/kg BW)	Water
1	91.01	276.19	66.71	10.16	8791.95	2089.51	17.5976	53.4037	28.0742	0.924482	F	71.16	1.27895	2490.6
2	76.72	232.82	56.23	8.56	7411.17	1761.35	17.5983	53.4051	28.0726	0.924011	F	53.54	1.43295	1873.9
19	92.1997	276.11	66.8524	9.97174	8814.58	2094.86	17.7818	53.2512	28.0619	0.905022	F	72.92	1.2644	2552.2
4	87.02	264.09	63.78	9.71	8406.41	1997.88	17.5978	53.406	28.0721	0.924057	F	69.56	1.25101	2434.6
6	110.93	336.63	81.31	12.38	10716	2546.79	17.598	53.4033	28.0745	0.924223	M	80.66	1.37528	2823.1
7	102.41	310.79	75.06	11.43	9893.06	2351.2	17.5979	53.4054	28.0724	0.924284	M	67.82	1.51003	2373.7
8	115.59	328.58	76.4	12.69	10479.2	2489.66	18.7517	53.3042	26.9753	0.968775	M	71.08	1.6262	2487.8
9	89.39	271.26	65.52	9.98	8635.13	2052.24	17.5982	53.403	28.0742	0.924595	F	71.56	1.24916	2504.6
10	80.83	245.31	59.25	9.02	7808.79	1855.85	17.597	53.4048	28.0741	0.924087	F	62.6	1.29121	2191
11	112.94	338.21	81.89	12.21	10797.2	2566.03	17.7823	53.2508	28.0623	0.904682	M	79.16	1.42673	2770.6
12	78.3	237.63	57.39	8.74	7564.16	1797.71	17.5975	53.4059	28.0723	0.924359	F	56.26	1.39175	1969.1
13	111.95	339.74	82.06	12.5	10815	2570.3	17.5974	53.4037	28.0743	0.924646	M	81.28	1.37734	2844.8
14	113.72	345.11	83.35	12.7	10985.7	2610.87	17.5979	53.4048	28.0725	0.924842	M	85.23	1.33427	2983.05
15	75.19	228.19	55.11	8.39	7263.65	1726.29	17.5976	53.4061	28.0723	0.924053	F	52.91	1.42109	1851.85
17	103.57	314.8	70.38	11.7	9809.95	2330.3	17.948	54.5528	26.5451	0.954133	M	69.45	1.49129	2430.75
18	109.59	342.46	64.24	12.78	10164	2411.92	18.3297	57.279	23.3854	1.00591	M	70.47	1.55513	2466.45
MEAN	96.96	292.995	69.0958	10.8076	9272.24	2203.3	17.7605	53.6931	27.6147	0.931635		69.6957	1.3736	2439.35
SD	14.702	43.5048	9.81546	1.65079	1336.79	317.458	0.330053	1.00182	1.21527	0.0250654		10.3046	0.107809	360.661
ER
SUBJECT	PRO (g)	CHO (g)	FAT (g)	FIBRE (g)	ENERGY (KJ)	Energy (Kcal)	% PRO	% CHO	% FAT	% FIBRE		Weight (kg)	PRO (g/kg BW)
1	56.34	52.95	8.75	3.22	2207.44	522.35	43.3887	40.778	14.6663	1.16696		71.16	0.791737
2	47.49	44.64	7.38	2.71	1860.95	440.36	43.3827	40.7792	14.6732	1.165		53.54	0.887
19	57.4415	52.2998	8.74732	3.01129	2213.34	523.714	44.119	40.1698	14.6227	1.08841		60	0.957359
4	53.87	50.63	8.37	3.08	2110.83	499.49	43.3853	40.7759	14.6715	1.16731		69.56	0.774439
6	68.67	64.54	10.67	3.92	2690.72	636.71	43.3858	40.7764	14.6723	1.16549		80.66	0.851351
7	63.4	59.59	9.85	3.62	2484.24	587.85	43.3855	40.7783	14.6705	1.16575		67.82	0.934827
8	75.47	62.23	6.97	4.46	2634.47	622.45	48.7001	40.1565	9.78907	1.35435		71.08	1.06176
9	55.34	52.01	8.6	3.16	2168.43	513.12	43.3853	40.7747	14.6742	1.16582		71.56	0.773337
10	50.04	47.03	7.77	2.86	1960.56	463.93	43.3896	40.7797	14.6637	1.16701		62.6	0.799361
11	70.36	64.06	10.71	3.69	2710.93	641.45	44.1221	40.1715	14.6175	1.08893		79.16	0.888833
12	48.47	45.56	7.53	2.77	1899.28	449.43	43.3843	40.7797	14.6692	1.16676		56.26	0.861536
13	69.31	65.14	10.77	3.96	2715.82	642.65	43.3854	40.7752	14.6729	1.1665		81.28	0.852731
14	70.4	66.17	10.94	4.02	2758.63	652.78	43.3839	40.7771	14.6732	1.1658		85.23	0.826
15	46.55	43.75	7.23	2.66	1823.89	431.59	43.388	40.7782	14.667	1.16674		52.91	0.879796
17	63.8	58.12	9.8	3.33	2461.88	582.54	44.0558	40.1336	14.7286	1.0821
18	66.03	60.16	10.15	3.45	2548.38	603.01	44.048	40.1322	14.7368	1.08304
MEAN	60.1863	55.555	9.01483	3.37008	2328.11	550.839	43.8931	40.5822	14.3668	1.15787		68.7729	0.867148
SD	9.40652	7.88041	1.403	0.533746	335.684	79.3725	1.31888	0.299259	1.22108	0.0634077		10.5688	0.0791671

## Sheet: Energy intake - day 2
EB
SUBJECT	PRO (g)	CHO (g)	FAT (g)	FIBRE (g)	ENERGY (KJ)	Energy (Kcal)	% PRO	% CHO	% FAT	% FIBRE
1	98.3293	302.896	78.8668	15.7431	9864.85	2346.19	16.945	52.1978	29.5805	1.27671
2	81.7317	294.734	84.3748	13.0081	9625.85	2291.25	14.4344	52.0523	32.4321	1.0811
19	62.5279	356.09	68.0413	16.1358	9763.11	2319.11	10.8876	62.0041	25.7861	1.32219
4	89.9751	340.437	82.6037	20.5351	10537.6	2506.15	14.5154	54.9216	29.0041	1.55899
6	95.4797	508.142	98.3266	22.5428	14080	3344.51	11.5281	61.3524	25.8387	1.28084
7	87.3105	476.286	98.4164	24.8812	13421.6	3189.9	11.0589	60.3271	27.1309	1.48306
8	129.359	485.265	138.348	27.3764	15786.5	3758.38	13.9303	52.2568	32.4256	1.38734
9	70.2054	337.96	83.3924	18.7206	10174.1	2420.63	11.7307	56.47	30.3272	1.47202
10	89.4156	283.289	88.9209	16.6255	9759.05	2324.36	15.5759	49.3481	33.713	1.36288
11	116.015	479.618	132.783	26.0831	15247.4	3629.75	12.9351	53.4747	32.2217	1.36853
12	79.385	382.483	78.1815	20.3036	10906.9	2591.71	12.3733	59.6156	26.5219	1.48923
13	118.07	487.264	104.16	21.7671	14318.7	3402.31	14.0179	57.8508	26.9152	1.21614
14	80.8479	376.266	82.693	23.398	11017.8	2619.49	12.4745	58.0564	27.7701	1.69893
15	65.6873	296.66	51.5577	18.837	8218.23	1951.08	13.5879	61.3662	23.2122	1.83368
17	102.253	453.108	64.5763	27.3508	12049.3	2857.33	14.4266	63.9279	19.8296	1.81593
18	119.45	567.601	106.118	28.0849	15830.9	3759.44	12.8271	60.9517	24.8019	1.41924
MEAN	92.8777	401.756	90.085	21.3371	11912.6	2831.97	13.3281	57.2608	27.9694	1.44167
SD	20.0138	91.1431	22.8368	4.64663	2494.24	593.008	1.6698	4.40408	3.76162	0.206854
ER
SUBJECT	PRO (g)	CHO (g)	FAT (g)	FIBRE (g)	ENERGY (KJ)	Energy (Kcal)	% PRO	% CHO	% FAT	% FIBRE
1	110.161	393.399	104.043	19.3372	12564.8	2989.3	14.9046	53.2263	30.6378	1.23119
2	83.1427	298.542	109.07	13.3923	10631.4	2535.15	13.2949	47.7382	37.9592	1.00776
19	73.8383	396.717	73.1607	19.21	10860.1	2579.09	11.5584	62.1008	24.9257	1.41509
4	88.1166	294.682	98.8614	17.7451	10307.4	2456.44	14.5331	48.6019	35.4878	1.37727
6	96.5918	500.231	106.418	20.5938	14248.2	3386.24	11.5247	59.6842	27.6348	1.15629
7	90.7857	484.4	98.6166	24.2954	13621.3	3236.88	11.3305	60.4551	26.7875	1.4269
8	107.254	399.211	114.363	22.846	13024.1	3100.82	13.9996	52.1079	32.4892	1.40331
9	69.6875	338.326	75.8734	17.1242	9880.54	2349.16	11.9901	58.2108	28.4126	1.3865
10	87.4332	309.2	93.8655	19.5252	10372	2470.37	14.3306	50.6788	33.4846	1.506
11	127.119	530.094	154.775	29.3601	17134.2	4080.54	12.6124	52.5943	33.4225	1.37083
12	92.2719	403.714	104.743	20.9838	12475.1	2968.6	12.574	55.0146	31.0658	1.34564
13	122.259	514.249	109.08	23.0228	15040.8	3573.8	13.8184	58.1235	26.8335	1.22455
14	90.27	405.443	85.6661	26.1075	11805.6	2806.06	12.9988	58.3834	26.8486	1.76915
15	77.2562	297.786	61.3395	17.642	8786.42	2087.51	14.9476	57.6158	25.8303	1.60629
17	109.948	537.552	89.0499	28.2713	14528.5	3447.99	12.8651	62.8996	22.6785	1.55674
18	120.926	601.77	112.876	29.8016	16700.7	3966.28	12.3093	61.2555	25.0076	1.42756
MEAN	96.6913	419.082	99.4875	21.8286	12623.8	3002.14	13.0995	56.1682	29.3441	1.38819
SD	17.7074	98.2962	21.2543	4.73828	2458.87	583.709	1.21182	4.82922	4.30684	0.180952

## Sheet: Body mass
EB
	DAY 1	DAY 2	DAY 3
1	69.88	69.8	69.8
2	53.16	52.7	52.86
19	73.16	72.64	72.52
4	68.78	68.48	68.54
5
6	79.66	79.28	79.1
7	67.34	67.2	67.44
8	71.18	71.12	70.92
9	71.2	71.24	70.84
10	61.44	61.72	61.88
11	79.62	78.86	78.74
12	56.02	55.5	55.78
13	80.96	80.37	80.48
14	83.85	83.55	83.85
15	51.99	51.8	50.76
16
17	68.51	68.11	67.76
18	69.91	69.98	70.57
Mean	69.1663	68.8969	68.865
SD	9.61584	9.55388	9.64126
ER
	DAY 1	DAY 2	DAY 3
1	70.5	69.72	70.36
2	53.08	52.08	52.24
19	73.31	72.78	72.42
4	69.54	68.34	68.8
5
6	80.74	79.1	79.6
7	68.14	67.06	67.64
8	70.88	69.46	70.04
9	71.22	70.26	70.1
10	61.62	61.2	61.86
11	80.04	78.42	79.44
12	55.66	55.24	55.46
13	81.11	79.28	80.56
14	84.22	83.2	83.77
15	52.11	51.4	51.61
16
17	68.31	67.06	67.6
18	71.06	69.81	70.87
Mean	69.4712	68.4006	68.8981
SD	9.80012	9.53508	9.70834

## Sheet: Anthropometric data
		Descriptive Statistics					Skinfolds
Sub No.	Sex	Weight	Height	Age	VO2max	BMI	Bicep	Tricep	Sub-scap	Illiac	C	M	BD	BF %
1	F	71.16	167.5	20	na	25.3633	6.8	12.6	12.4	11.6	1.1599	0.0717	1.04249	24.8238
2	F	53.54	158.5	21	na	21.3118	3.4	8	10.4	8.2	1.1599	0.0717	1.05399	19.6437
4	F	69.56	161.2	22	na	26.7688	6.6	21.4	14	8	1.1599	0.0717	1.03808	26.8401
6	M	80.66	182.8	27	na	24.1383	5.4	16.2	10.4	25.4	1.1631	0.0632	1.05194	20.5606
7	M	67.82	177	22	na	21.6477	3.8	8.2	10.6	8.4	1.1631	0.0632	1.06885	13.1163
8	M	71.08	186.8	21	na	20.3701	4.8	7.6	8.4	7.8	1.1631	0.0632	1.07106	12.16
9	F	71.56	164.2	23	na	26.5414	10.4	19.4	20.7	25.7	1.1599	0.0717	1.02496	32.9439
10	F	62.6	154.5	21	na	26.2251	15.8	10.4	16.4	15.2	1.1599	0.0717	1.03357	28.9227
11	M	79.16	180.5	24	na	24.2969	5.6	13.8	12.9	11.3	1.1631	0.0632	1.05948	17.2084
12	F	56.26	158	21	na	22.5365	8.6	11	10.4	9.8	1.1599	0.0717	1.04519	23.5988
13	M	81.28	180.5	22	na	24.9476	9.8	3.6	10.2	6.4	1.1631	0.0632	1.06975	12.7267
14	M	85.23	177	22	na	27.2048	3.2	11.4	10.2	10.8	1.1631	0.0632	1.06505	14.7676
15	F	52.91	156	22	na	21.7415	4.8	12.2	16.4	16.2	1.1599	0.0717	1.03833	26.7252
17	M	69.45	172	22	na	23.4755	3.8	9.6	10.6	11.2	1.1631	0.0632	1.06536	14.6323
18	M	70.47	181.3	24	na	21.4392	2.8	5.8	7.2	6.4	1.1631	0.0632	1.07801	9.1792
19	F	72.92	168.5	25	na	25.6831	9.8	16	26	37	1.1599	0.0717	1.0202	35.1996
MEAN		69.7287	170.394	22.4375	#DIV/0!	23.9807	6.5875	11.7	12.95	13.7125				20.8156
SD		9.59529	10.7265	1.78769	#DIV/0!	2.23681	3.50654	4.81276	4.86498	8.58113				7.9122
